# Supplementary material for: Copper-Catalyzed Diboron-Mediated cis-Semi-Hydrogenation of Alkynes under Facile Conditions
Source: Molecules. 2022 Oct 25;27(21):7213. doi: 10.3390/molecules27217213 (PMC9656742; doi:10.3390/molecules27217213)
Supplement: Supplementary file 1 [file molecules-27-07213-s001.zip]

Archive with 1 entries (1 files):
- molecules-1982265-supplementary.pdf
